# Supplementary material for: TP53 codon 72 polymorphism is associated with FGFR3 and RAS mutation in non-muscle-invasive bladder cancer
Source: PLoS One. 2019 Aug 1;14(8):e0220173. doi: 10.1371/journal.pone.0220173 (PMC6675066; doi:10.1371/journal.pone.0220173)
Supplement: S1 Table — (XLSX) [file pone.0220173.s001.xlsx]

## Sheet: Sheet1
							somatic mutation status
patient ID	TP53 codon72 genotype	clinical stage	age	sex	Grade	smoking status	AKT1	ATM	BRAF	CTNNB1	FGFR3	HRAS	KRAS	NRAS	PIK3CA	RB1	TP53
BC-AKT-001	Arg/Arg	NMIBC	64	male	Low grade	non-smoker	wild	wild	wild	wild	mutation positive	wild	wild	wild	mutation positive	wild	wild
BC-AKT-002	Arg/Arg	MIBC	65	male	High grade	non-smoker	wild	wild	wild	wild	wild	wild	wild	wild	wild	wild	mutation positive
BC-AKT-003	Arg/Arg	NMIBC	66	male	Low grade	smoker	wild	wild	wild	wild	mutation positive	wild	wild	wild	wild	wild	wild
BC-AKT-004	Arg/Pro	NMIBC	85	female	Low grade	non-smoker	wild	wild	wild	wild	mutation positive	wild	wild	wild	mutation positive	wild	wild
BC-AKT-006	Arg/Arg	NMIBC	53	male	Low grade	smoker	wild	wild	wild	wild	wild	wild	wild	wild	mutation positive	wild	wild
BC-AKT-007	Pro/Pro	MIBC	60	male	High grade	non-smoker	wild	wild	wild	wild	wild	wild	wild	wild	wild	wild	mutation positive
BC-AKT-008	Pro/Pro	NMIBC	79	male	Low grade	smoker	wild	wild	wild	wild	wild	mutation positive	wild	wild	wild	wild	wild
BC-AKT-009	Arg/Arg	NMIBC	79	male	Low grade	unkwon	wild	wild	wild	wild	mutation positive	wild	wild	wild	mutation positive	wild	wild
BC-HGH-001	Arg/Pro	NMIBC	86	male	Low grade	unkwon	wild	wild	wild	mutation positive	mutation positive	wild	wild	wild	wild	wild	wild
BC-HGH-002	Arg/Pro	NMIBC	79	male	Low grade	smoker	mutation positive	wild	wild	wild	wild	wild	mutation positive	wild	wild	wild	wild
BC-HGH-004	Arg/Arg	NMIBC	50	male	Low grade	unkwon	wild	wild	wild	wild	mutation positive	wild	wild	wild	wild	wild	wild
BC-HGH-006	Pro/Pro	NMIBC	71	male	High grade	smoker	wild	wild	mutation positive	wild	wild	mutation positive	wild	wild	wild	wild	wild
BC-HGH-007	Arg/Arg	NMIBC	65	male	Low grade	non-smoker	wild	wild	wild	wild	mutation positive	wild	wild	wild	wild	wild	wild
BC-HGH-008	Arg/Pro	MIBC	59	male	High grade	smoker	wild	wild	wild	wild	mutation positive	wild	wild	wild	wild	wild	wild
BC-HGH-009	Arg/Pro	NMIBC	83	male	Low grade	non-smoker	wild	wild	wild	wild	mutation positive	wild	wild	wild	mutation positive	wild	wild
BC-HGH-010	Pro/Pro	NMIBC	63	male	High grade	smoker	wild	wild	wild	wild	wild	wild	mutation positive	wild	wild	wild	wild
BC-HGH-011	Arg/Pro	MIBC	87	female	High grade	unkwon	wild	wild	wild	wild	wild	wild	wild	wild	wild	wild	mutation positive
BC-HGH-012	Arg/Arg	MIBC	66	male	High grade	unkwon	wild	wild	wild	wild	mutation positive	wild	wild	wild	mutation positive	wild	wild
BC-HGH-013	Arg/Pro	NMIBC	59	male	Low grade	unkwon	wild	wild	wild	mutation positive	wild	mutation positive	wild	wild	wild	wild	wild
BC-HGH-014	Pro/Pro	MIBC	65	male	High grade	smoker	wild	wild	wild	wild	wild	wild	wild	wild	wild	wild	wild
BC-HGH-015	Arg/Pro	MIBC	78	female	High grade	smoker	wild	wild	wild	wild	wild	wild	wild	wild	wild	wild	mutation positive
BC-HGH-016	Arg/Pro	NMIBC	64	male	High grade	unkwon	wild	wild	wild	wild	wild	wild	mutation positive	wild	wild	wild	wild
BC-KGW-001	Arg/Arg	NMIBC	71	male	High grade	smoker	wild	wild	wild	wild	mutation positive	wild	wild	wild	mutation positive	wild	wild
BC-KGW-002	Arg/Pro	MIBC	84	male	High grade	smoker	wild	wild	wild	wild	mutation positive	wild	wild	wild	mutation positive	wild	wild
BC-KGW-003	Arg/Pro	MIBC	79	male	High grade	non-smoker	wild	wild	wild	wild	wild	wild	wild	wild	wild	wild	wild
BC-KGW-004	Pro/Pro	NMIBC	60	male	Low grade	smoker	wild	wild	wild	wild	wild	mutation positive	wild	wild	wild	wild	wild
BC-KGW-005	Pro/Pro	MIBC	69	male	High grade	smoker	wild	wild	wild	wild	wild	wild	mutation positive	wild	wild	wild	wild
BC-KGW-006	Arg/Arg	NMIBC	66	male	High grade	smoker	wild	wild	wild	mutation positive	wild	wild	wild	mutation positive	wild	wild	wild
BC-KYT-001	Pro/Pro	NMIBC	70	male	Low grade	smoker	wild	wild	wild	wild	mutation positive	wild	wild	wild	mutation positive	wild	wild
BC-KYT-004	Arg/Pro	NMIBC	86	male	High grade	smoker	wild	wild	wild	wild	wild	wild	wild	wild	wild	wild	wild
BC-KYT-005	Arg/Pro	NMIBC	76	female	High grade	non-smoker	wild	wild	wild	wild	wild	wild	wild	wild	wild	wild	mutation positive
BC-KYT-006	Pro/Pro	MIBC	82	female	High grade	non-smoker	wild	wild	wild	wild	wild	wild	wild	wild	wild	wild	wild
BC-KYT-007	Arg/Pro	NMIBC	56	male	Low grade	non-smoker	wild	wild	wild	wild	mutation positive	wild	wild	wild	wild	wild	wild
BC-KYT-009	Arg/Arg	NMIBC	41	male	Low grade	smoker	wild	wild	wild	wild	mutation positive	wild	wild	wild	wild	wild	wild
BC-KYT-010	Pro/Pro	MIBC	87	female	High grade	non-smoker	wild	wild	wild	wild	wild	wild	wild	wild	wild	wild	wild
BC-KYT-011	Arg/Pro	MIBC	80	male	High grade	smoker	wild	wild	wild	wild	wild	wild	wild	wild	wild	wild	mutation positive
BC-KYT-012	Pro/Pro	NMIBC	87	male	Low grade	non-smoker	wild	wild	wild	wild	wild	mutation positive	wild	wild	wild	wild	wild
BC-KYT-013	Arg/Arg	NMIBC	77	male	High grade	smoker	wild	wild	wild	wild	wild	mutation positive	wild	wild	wild	wild	wild
BC-KYT-014	Arg/Pro	MIBC	61	male	High grade	smoker	wild	wild	wild	wild	wild	wild	wild	wild	wild	wild	wild
BC-KYT-015	Arg/Pro	NMIBC	77	male	Low grade	non-smoker	wild	wild	wild	wild	mutation positive	wild	wild	wild	mutation positive	wild	wild
BC-KYT-016	Arg/Pro	NMIBC	59	male	Low grade	smoker	wild	wild	wild	wild	mutation positive	wild	wild	wild	mutation positive	wild	wild
BC-KYT-017	Arg/Arg	NMIBC	60	male	Low grade	smoker	wild	wild	wild	wild	wild	mutation positive	wild	wild	wild	wild	wild
BC-KYT-018	Arg/Arg	NMIBC	75	male	High grade	smoker	wild	wild	wild	wild	wild	wild	mutation positive	wild	wild	wild	wild
BC-THK-002	Arg/Arg	NMIBC	78	male	Low grade	smoker	wild	wild	wild	wild	mutation positive	wild	wild	wild	mutation positive	wild	wild
BC-THK-003	Arg/Pro	MIBC	82	male	High grade	smoker	wild	wild	wild	wild	wild	wild	wild	wild	wild	wild	mutation positive
BC-THK-006	Arg/Pro	MIBC	58	male	High grade	smoker	wild	wild	wild	wild	wild	wild	wild	wild	wild	wild	mutation positive
BC-THK-008	Arg/Pro	MIBC	73	female	High grade	non-smoker	wild	wild	wild	wild	wild	wild	wild	wild	wild	wild	mutation positive
BC-THK-010	Arg/Arg	MIBC	55	male	High grade	smoker	wild	wild	wild	wild	wild	wild	wild	wild	wild	wild	mutation positive
BC-THK-011	Arg/Pro	NMIBC	76	male	Low grade	smoker	wild	wild	wild	wild	mutation positive	wild	wild	wild	mutation positive	wild	wild
BC-THK-012	Arg/Arg	MIBC	65	male	High grade	smoker	wild	wild	wild	wild	wild	mutation positive	wild	wild	mutation positive	wild	wild
BC-THK-013	Arg/Arg	MIBC	67	female	High grade	smoker	wild	wild	wild	wild	wild	wild	wild	wild	wild	wild	mutation positive
BC-THK-014	Arg/Pro	NMIBC	66	female	High grade	smoker	wild	wild	wild	wild	mutation positive	wild	wild	wild	wild	wild	mutation positive
BC-TKB-002	Pro/Pro	MIBC	65	male	High grade	non-smoker	wild	wild	wild	wild	wild	wild	wild	wild	wild	wild	mutation positive
BC-TKB-003	Arg/Pro	NMIBC	71	male	Low grade	smoker	wild	wild	wild	wild	wild	wild	wild	wild	wild	wild	mutation positive
BC-TKB-004	Arg/Arg	MIBC	64	female	High grade	non-smoker	wild	wild	wild	wild	mutation positive	wild	wild	wild	wild	wild	mutation positive
BC-TKB-012	Arg/Pro	NMIBC	39	male	Low grade	smoker	wild	wild	wild	wild	wild	mutation positive	wild	wild	wild	wild	wild
BC-TKB-013	Arg/Arg	NMIBC	65	male	Low grade	smoker	wild	wild	wild	wild	mutation positive	wild	wild	wild	mutation positive	wild	wild
BC-TKB-014	Arg/Arg	MIBC	86	male	High grade	non-smoker	wild	wild	wild	wild	wild	wild	wild	wild	wild	wild	wild
BC-TKB-016	Arg/Arg	NMIBC	65	female	High grade	non-smoker	wild	wild	wild	wild	wild	wild	wild	wild	wild	wild	mutation positive
BC-TKB-017	Arg/Arg	MIBC	72	male	High grade	smoker	wild	wild	wild	wild	mutation positive	wild	wild	wild	wild	wild	wild
BC-TKB-018	Arg/Arg	MIBC	62	male	High grade	smoker	wild	wild	wild	wild	wild	wild	mutation positive	wild	mutation positive	wild	mutation positive
BC-TKB-019	Arg/Pro	NMIBC	62	male	Low grade	smoker	wild	wild	wild	wild	mutation positive	wild	wild	wild	wild	wild	wild
BC-TKB-020	Pro/Pro	NMIBC	66	male	High grade	smoker	wild	wild	wild	wild	wild	wild	wild	wild	wild	wild	mutation positive
BC-TKB-021	Pro/Pro	NMIBC	65	male	High grade	non-smoker	wild	wild	wild	wild	wild	wild	mutation positive	wild	wild	wild	wild
BC-TKB-023	Arg/Pro	MIBC	43	female	High grade	non-smoker	wild	wild	wild	wild	wild	wild	wild	wild	wild	wild	mutation positive
BC-TKB-024	Arg/Arg	MIBC	74	male	High grade	smoker	wild	wild	wild	wild	mutation positive	wild	wild	wild	mutation positive	wild	mutation positive
BC-TKB-025	Arg/Pro	NMIBC	77	male	High grade	smoker	wild	wild	wild	wild	mutation positive	wild	wild	wild	wild	wild	wild
BC-TKB-026	Arg/Pro	NMIBC	86	male	High grade	non-smoker	wild	wild	wild	wild	mutation positive	wild	wild	wild	wild	wild	wild
BC-TKB-028	Pro/Pro	MIBC	77	male	High grade	smoker	wild	wild	wild	wild	wild	wild	wild	wild	mutation positive	wild	mutation positive
BC-TKB-030	Arg/Pro	NMIBC	64	male	Low grade	smoker	mutation positive	wild	wild	wild	mutation positive	wild	wild	wild	wild	wild	wild
BC-TKB-032	Arg/Arg	NMIBC	64	male	High grade	smoker	wild	wild	wild	wild	wild	mutation positive	wild	wild	wild	wild	wild
BC-TKB-033	Arg/Pro	NMIBC	72	male	High grade	non-smoker	wild	wild	wild	wild	mutation positive	wild	wild	wild	wild	wild	wild
BC-TKB-034	Arg/Pro	MIBC	72	female	High grade	non-smoker	wild	wild	wild	wild	mutation positive	wild	wild	wild	mutation positive	wild	wild
BC-TKB-035	Pro/Pro	MIBC	73	female	High grade	non-smoker	wild	wild	wild	wild	wild	wild	wild	wild	mutation positive	wild	wild
BC-TKB-036	Arg/Pro	NMIBC	39	male	Low grade	smoker	wild	wild	wild	wild	wild	mutation positive	wild	wild	wild	wild	wild
BC-TKB-037	Arg/Pro	NMIBC	56	male	Low grade	non-smoker	wild	wild	wild	wild	wild	mutation positive	wild	wild	wild	wild	wild
BC-TKB-038	Arg/Arg	NMIBC	73	male	High grade	non-smoker	wild	wild	wild	wild	wild	wild	wild	wild	wild	wild	wild
BC-TKB-039	Pro/Pro	NMIBC	73	male	Low grade	smoker	wild	wild	wild	wild	wild	wild	mutation positive	wild	wild	wild	wild
BC-TKB-040	Arg/Pro	MIBC	86	male	High grade	smoker	wild	wild	wild	wild	wild	wild	wild	wild	wild	wild	wild
BC-TKB-041	Arg/Arg	MIBC	77	male	High grade	non-smoker	wild	wild	wild	wild	wild	wild	wild	wild	wild	wild	wild
BC-TKB-042	Arg/Arg	NMIBC	72	male	High grade	non-smoker	wild	wild	wild	wild	mutation positive	wild	wild	wild	wild	wild	wild
BC-TKB-043	Arg/Arg	MIBC	42	male	High grade	smoker	wild	wild	wild	wild	wild	wild	wild	wild	mutation positive	wild	wild
BC-TKB-046	Arg/Pro	NMIBC	76	male	High grade	non-smoker	wild	wild	wild	wild	wild	wild	wild	wild	wild	wild	mutation positive
BC-TKB-048	Pro/Pro	NMIBC	84	male	High grade	non-smoker	wild	wild	wild	wild	wild	wild	wild	wild	wild	wild	wild
BC-TKB-049	Arg/Pro	NMIBC	63	male	High grade	smoker	wild	wild	wild	wild	wild	wild	wild	wild	wild	wild	mutation positive
BC-TKB-051	Pro/Pro	MIBC	67	male	High grade	smoker	mutation positive	wild	wild	wild	wild	wild	wild	wild	wild	wild	mutation positive
BC-TKB-055	Arg/Arg	MIBC	44	female	High grade	non-smoker	wild	wild	wild	wild	wild	wild	wild	wild	wild	wild	wild
BC-TKB-056	Arg/Pro	NMIBC	46	male	Low grade	smoker	wild	wild	wild	wild	mutation positive	wild	wild	wild	wild	wild	mutation positive
BC-TKB-057	Arg/Pro	MIBC	79	male	High grade	smoker	wild	wild	wild	wild	wild	wild	wild	wild	mutation positive	wild	mutation positive
BC-TKB-058	Arg/Arg	NMIBC	80	male	Low grade	smoker	wild	mutation positive	wild	wild	mutation positive	wild	wild	wild	mutation positive	wild	wild
BC-TKB-059	Arg/Arg	NMIBC	70	male	Low grade	smoker	wild	wild	wild	wild	wild	wild	mutation positive	wild	wild	wild	wild
BC-TKB-065	Pro/Pro	MIBC	81	female	High grade	smoker	wild	wild	wild	wild	wild	wild	wild	wild	wild	wild	wild
BC-TKB-067	Arg/Pro	NMIBC	78	male	High grade	non-smoker	wild	wild	wild	wild	wild	wild	wild	wild	wild	wild	wild
BC-TKB-071	Arg/Pro	NMIBC	74	female	High grade	smoker	wild	wild	wild	wild	wild	wild	wild	wild	wild	wild	wild
BC-TKB-077	Arg/Pro	MIBC	71	female	High grade	non-smoker	wild	wild	wild	wild	wild	wild	wild	wild	wild	wild	mutation positive
BC-TMC-001	Arg/Arg	NMIBC	67	male	High grade	smoker	wild	wild	wild	wild	wild	wild	mutation positive	wild	mutation positive	wild	wild
BC-TMC-002	Arg/Arg	MIBC	76	male	High grade	smoker	wild	wild	wild	wild	mutation positive	wild	wild	wild	mutation positive	wild	wild
BC-TMC-003	Arg/Pro	NMIBC	64	male	High grade	smoker	wild	wild	wild	wild	wild	wild	wild	wild	wild	wild	wild
BC-TMC-004	Arg/Arg	MIBC	67	male	High grade	smoker	wild	wild	wild	wild	wild	wild	wild	wild	mutation positive	wild	mutation positive
BC-TMC-005	Pro/Pro	MIBC	65	male	High grade	smoker	wild	wild	wild	wild	wild	wild	wild	wild	wild	wild	mutation positive
BC-TMC-006	Pro/Pro	MIBC	71	male	High grade	smoker	wild	wild	wild	wild	wild	mutation positive	wild	wild	wild	wild	wild
BC-TMC-007	Arg/Arg	MIBC	78	male	High grade	smoker	wild	wild	wild	wild	wild	wild	mutation positive	wild	wild	wild	wild
BC-TMC-008	Arg/Arg	MIBC	73	male	High grade	non-smoker	wild	wild	wild	wild	wild	wild	wild	wild	wild	mutation positive	mutation positive
