# Supplementary material for: TP53 codon 72 polymorphism is associated with FGFR3 and RAS mutation in non-muscle-invasive bladder cancer
Source: PLoS One. 2019 Aug 1;14(8):e0220173. doi: 10.1371/journal.pone.0220173 (PMC6675066; doi:10.1371/journal.pone.0220173)
Supplement: S2 Table — (XLSX) [file pone.0220173.s002.xlsx]

## Sheet: Sheet1
	FGF-FGFR expression values
patient ID	FGF1	FGF2	FGF3	FGF4	FGF5	FGF6	FGF7	FGF8	FGF9	FGF10	FGF11	FGF12	FGF13	FGF14	FGF16	FGF17	FGF18	FGF19	FGF20	FGF21	FGF22	FGF23	FGFR1	FGFR2	FGFR3	FGFR4
BC-AKT-001	0.11	0.44	0	0	0.05	0	0.37	0	0	0	7.93	0	0.65	0	0	0.25	0.41	0	0	0	0.37	0	0.92	23.24	270.18	0.39
BC-AKT-002	0.04	0.17	0	0	0.03	0	0.12	0	0	0	0.35	1.9	0	0	0	0.18	0.4	0.24	0	0	0.27	0.07	0.7	2.72	51.64	1.71
BC-AKT-003	0.1	0.07	0	0	0	0	0	0	0	0	0.54	0.07	0	0	0	0	0	0	0	0	0	0	0.08	4.09	100.57	0.1
BC-AKT-004	0.53	0.59	0	0	0.07	0	0	0	0	0	8.26	0.36	0.35	0.2	0	0	0	0	0	0	0	0.15	0.52	7.27	191.44	0.37
BC-AKT-006	0.26	0.39	0	0	0.17	0	0.1	0	0	0.11	1.55	0.23	0	0.07	0	0	0	0	0	0	0	0	0.39	5.44	8.77	0.27
BC-AKT-007	0.44	0.5	0	0	0.05	0	0.5	0	0.06	0.19	0.9	2.43	3.78	0.63	0	0.26	0	0.11	0	0	0	0	5.39	4.85	3.24	0.41
BC-AKT-008	0.25	0.31	0	0	0	0	0	0	0	0	0.53	0.11	0.45	0	0	0	0	0	0.5	0	0	0	1.29	4.96	41.74	0.09
BC-AKT-009	0	0	0	0	0	0	0	0	0	0	0.73	0	0	0	0	0	0	0	0	0	0	0	0.18	1.02	60.49	0.09
BC-HGH-001	1.24	0.46	0	0	0	0	0.06	0	0	0	6.46	0.05	0.31	0	0	0.83	0	0	0	0	0	0	0.55	14.76	187.87	0.32
BC-HGH-002	0	0.2	0	0	0.08	0	0	0	0	0	1.46	1.29	0.48	0	0	0	0	0	0	0	0	0	0.46	2.75	83.91	0.09
BC-HGH-004	0.14	0.42	0	0	0	0	0.16	0	0.08	0	2.04	0.77	1.13	0.24	0	0	0.18	0	0	0	0	0	1.82	8.95	436.24	0.44
BC-HGH-006	0.41	0.08	0	0	0.26	0	0	0	0	0	0	0	0.14	0.12	0	0	0	0	0	0	0	0	7.19	0	0.86	0.32
BC-HGH-007	0.26	0.2	0	0	0	0	0	0	0	0	2.15	0.12	0	0	0	0	0	0	0	0	0	0	0.52	6.57	176.28	0
BC-HGH-008	1.59	0.5	0	0	0	0	0.08	0	0.06	0	4.24	1.27	0.28	0.06	0	0.32	0.65	0.11	0	0	0.35	0	2.18	8.28	340.73	0.54
BC-HGH-009	0.11	0.24	0	0	0	0	0	0	0	0	2.41	0.77	0.64	0	0	0.08	0.68	0	0	0	1.83	0.09	1.31	17.26	458.36	0.44
BC-HGH-010	0.46	0.11	0	0	0	0	0.17	0	0.17	0	3.8	0.63	0.1	1.12	0	0	0	0	0	0	0	0	0.82	16.45	63.96	0.08
BC-HGH-011	0	0.28	0	0.1	0	0	0	0	0.08	0	0	0.07	0.17	0	0	0	0	0	0	0	0	0	1.1	0.91	4.89	2.18
BC-HGH-012	0.01	0.13	0	0	0.00903	0	0.15	0	0.02	0.2	0.47	0.06	0.14	0.02	0	0.02	0	0	0	0	0.07	0	0.65	0.9	29.07	0.07
BC-HGH-013	0	0.05	0	0	0.05	0	0.05	0	0	0	0.33	0.13	0	0	0	0	0	0	0	0	0	0	0.24	1.42	7.43	0.13
BC-HGH-014	0.05	0.28	0	0	0.04	0	0	0	0	0	5.69	0	0.25	0	0	0.07	0.24	0	0	0	0	0	1.05	10.74	35.98	1.83
BC-HGH-015	0.24	0.32	0	0	0.05	0	0.88	0.23	0.2	0.51	5.83	0.76	2.13	0.35	0	0.09	0.16	0.13	0	0	0	0.1	4.4	8.23	45.35	0.7
BC-HGH-016	0.43	0.32	0	0	0	0	0	0	0.21	0	6.81	0.42	1.07	0	0	0.09	0	0	0	0	0	0	0.86	2.35	3.02	0
BC-KGW-001	0.62	0.31	0	0	0	0	0.26	0	0.23	0.35	1.69	0.05	0.46	0.31	0	0.21	0.18	0	0	0	0	0	1.98	5.5	130.27	0.72
BC-KGW-002	0.21	0.52	0	0	0.03	0	2.62	0	0.37	0.21	1.45	0.17	0.06	0.05	0	0.25	0.21	0	0	0	0	0	3.32	24.48	112.07	1.2
BC-KGW-003	0.08	0.53	0	0	0	0	1.9	0	0	0	0.36	0.22	0.32	0.27	0	0	0	0	0	0	0	0	1	7.92	23.82	0.16
BC-KGW-004	0.58	0.31	0	0	0	0	0.12	0	0	0	2.02	0.23	0	0	0	0.13	0.21	0	0	0	0	0	1.24	4.68	57.51	0.43
BC-KGW-005	0.58	0.38	0	0	0.11	0	0.05	0	0.07	0	10.08	1.6	0.17	0	0	0	0	0	0	0	0	0	1.1	2.29	17	0.41
BC-KGW-006	0.45	0.07	0	0	0	0	0.07	0	0	0	4.2	0.06	0	0	0	0	0	0	0	0	0	0	0.89	4.95	31.44	1.3
BC-KYT-001	0.23	0.23	0	0	0	0	0.12	0.29	0.34	0	2.35	0	1.64	0.09	0	0	0	0	0	0	0	0	0.45	4.95	90.95	0.08
BC-KYT-004	0.94	2.9	0	0	0	0	6.71	0	0.56	1.79	2.73	0.6	1.35	0.07	0	0	1.44	0	0	0	0	0	11.08	7.9	130.74	2.49
BC-KYT-005	0	0.04	0	0	0	0	0	0	0	0	0.41	0.12	0	0	0	0	0	0	0.17	0	0	0	0.23	1.79	140.08	0.3
BC-KYT-006	0.86	0	0	0	0.73	0	0.38	0	0	0	0.11	0	0	0	0	1.14	0.31	0.77	0	0	1.7	0	0.25	2.15	26.47	0.52
BC-KYT-007	0.6	0.14	0	0	0.06	0	0.06	0	0	0	2.42	0.23	0.15	0.04	0	0	0	0	0	0	0	0	0.42	3.77	145.39	0.12
BC-KYT-009	0.14	0.31	0	0	0	0	0	0	0.16	0.12	0.89	0	0	0	0	0.11	0	0	0	0	0	0	1.3	3.22	140.41	0.36
BC-KYT-010	0.23	0.54	0	0	0	0	1.13	0	0	0.15	1.27	0.4	0.48	0.46	0	0.21	0.57	0	0.13	0	0.31	0.08	3.26	1.99	11.83	0.09
BC-KYT-011	0.07	0	0	0	0.06	0	0	0	0	0	0.06	0.05	0.09	0	0	0.21	0.17	0.14	0	0	0	0	0.14	0.91	5.76	0
BC-KYT-012	0.75	0.36	0	0	0	0	0.05	0	0.23	0.34	0.68	0.05	0.09	0	0	0.21	0.35	0	0	0	0	0	2.8	14.23	71.35	0.57
BC-KYT-013	0.11	0	0	1.35	0.09	0	0.17	0.42	0	0	0.69	0.15	0.44	0	0	0.5	0	0	0.33	0	0	0.55	0.04	1.97	4.78	0
BC-KYT-014	0.2	1.25	0	0	0.04	0	0.81	0	0.23	1.7	1.29	0.97	0.68	0.17	0	0.16	0.52	0	0.3	0	0.35	0	8.98	17.11	55.63	6.05
BC-KYT-015	0.12	0.09	0	0	0	0	0.06	0	0	0	5.62	0.06	0.55	0.28	0	0	0	0	0	0	0	0	0.24	8.46	120.07	0.17
BC-KYT-016	1.03	0.92	0	0	0	0	0.34	0	0.37	0.14	0.37	0.11	0.33	0.33	0	0	0.31	0	0	0	0	0	2.95	7.05	284.84	1.55
BC-KYT-017	0.25	0.09	0	0	0	0	0.05	0	0.14	0.31	0	0.04	0.17	0.07	0	0.19	0	0	0	0	0	0	0.71	8.25	12.23	0.45
BC-KYT-018	0	0.38	0	0	0	0	0	0	0	0	1.15	0	0	0.47	0	0	1.69	0	0	0	0	0	0.28	4.14	125.34	0.3
BC-THK-002	0.67	1.15	0	0	0.09	0	1.13	0	0.57	0.69	0.93	0.18	0.55	0.41	0	0.08	0.39	0	0	0	0	0	4.98	13.01	209.14	1.77
BC-THK-003	0	0	0	0	0	0	0	0	0	0	0	0	0	0	0	0	0	0	0	0	0	0	0	0	166.49	0
BC-THK-006	0.13	0.42	0.24	0	0.07	0	0	0	0	0	1.14	0	0.29	0	0	0	0	0	0	0	0	0	0.43	2.71	95.48	0.86
BC-THK-008	0.62	1.19	0	0	0	0	0.13	0	0	2.82	0	0.12	0.83	0	0	0	0.45	0	0	0	0	0	12.75	2.72	3.78	4.07
BC-THK-010	0.09	0.28	0	0	0	0	0.39	0.18	0.16	0	4.2	1.64	0.13	0.11	0	0.29	0	0	0	0	0	0	1.9	9.52	129.5	1.17
BC-THK-011	0.95	0.71	0	0	0	0	0.13	0	0.1	0	13.16	0.18	0.23	0	0	0	0.22	0	0	0	0	0	1.72	14.56	141.19	0.09
BC-THK-012	0.07	0	0	0	0	0	0.06	0	0	0	0.07	0	0	0	0	0	0	0	0	0	0	0	0.43	0.73	2.05	0.08
BC-THK-013	0.83	0.34	0	0	0.23	0	0.63	0	0	0	1.83	0.32	0	0	0	0	0	0	0	0	0	0	2.04	2.03	15.53	0.86
BC-THK-014	0.3	0.09	0	0	0	0	0.27	0	0.13	0	3.61	0.29	5.09	0	0	0	0.31	1.49	0	0	0	0	1.18	0.24	204.29	0.06
BC-TKB-002	2.01	1.85	0	0	0.15	0	0.09	35.06	0.33	0.49	4.71	2.15	1.98	0.87	0.54	0.63	0.9	1.95	0.18	0	0	0.2	28.01	65.83	375.14	2.34
BC-TKB-003	0.77	0.24	0	26.18	0	0	0.05	0	0.07	0.22	1.52	0.97	0.78	0	0	0	0.16	32.63	0	0	0	0	1.21	19.27	116.69	0.27
BC-TKB-004	0.17	0.2	0	0	0	0	1.99	0	0.03	0.04	2.36	0.03	0.23	0.03	0	0.04	0.06	0	0	0	0.34	0.08	1.65	7.19	171.35	0.05
BC-TKB-012	0.73	0.33	0	0	0.25	0	0	0.56	0	0	8.38	0.3	1.18	0	0	0.23	0.37	0	0	0	0	0	0.64	10.7	447.79	0.31
BC-TKB-013	1.31	1.09	0	0	0	0	0.23	0.29	0.17	0	3.35	0.11	0.72	0.26	0	0.12	0.78	0	0	0	0	0	2.23	33.76	185.98	0.8
BC-TKB-014	0.06	0.25	0	0	0	0	0.26	0.22	0.13	0.1	5.27	3.64	1.22	0.06	0	0.09	0.43	0	0	0	0	0	3.92	23.94	246.89	5.06
BC-TKB-016	1.73	1.17	0	14.34	0	0	0.13	0	0.64	0	0.45	0.17	0.22	0.09	0	0	0.21	0	0	0	0	0	6.95	6.57	63.25	3.02
BC-TKB-017	0.68	0.31	0	0	0.12	0	0.1	0	0	0	5.21	0.75	0	0	0	0	0	0	0.41	0	0	0	0.38	9.61	108.26	0
BC-TKB-018	0.31	2.03	0	0	0	0	4.4	0	0.21	1.97	0	0.17	0.25	0.28	0	0.28	1.57	0	0	0	2.97	0.1	12.58	1.16	5.87	1.1
BC-TKB-019	0.44	0.27	0	0	0	0	0.28	0	0	0	8.02	0.1	0.2	0	0	0.23	0.19	0	0	0	0	0	0.67	8.29	342.17	0.31
BC-TKB-020	0.08	0.12	0	0	0	0	0	0.91	0.09	0.13	1	0.16	0.11	0	0	0.36	0.6	0	2.12	0.3	0.54	0	6.83	23.54	35.33	0.66
BC-TKB-021	0	0	0	0	0.2	0	0	0	0	0	0	0	0	0	0	0	0	0	0	0	0	0	0.6	0.16	3.3	2.89
BC-TKB-023	1.09	7.61	0	0	0	0	15.01	0	1.32	11.78	0.91	0.94	5.38	1.66	0	0.56	0.46	0	0	0	0	0	46.46	15.08	2.1	5.53
BC-TKB-024	1.14	0.3	0	0	0.14	0	0.62	0	0	0.14	11.06	0.28	0.55	0.37	0	0	0	0	0	0	0	0.14	2.93	1.37	183.79	0.6
BC-TKB-025	0.32	0.21	0	0	0	0	0	0	0	0	6.18	0.47	0.12	0.21	0	0	0.7	0	0	0	0	0	1.54	7.94	106.15	0.29
BC-TKB-026	0.07	0	0	0	0	0	0	0	0	0	0.04	0	0	0	0	0	0	0	0	0	0	0	0.12	0.23	29.25	0.02
BC-TKB-028	0.98	2.44	0	0	0.14	0	8.56	0	0.45	1.65	1.04	0.22	1.86	1.67	0	0.13	0.42	0	0	0	0	0	13.43	7.5	25.71	2.48
BC-TKB-030	0.06	0.01	0	0	0.02	0	0	0	0.04	0	0.14	0	0.03	0	0	0	0	0	0.06	0	0	0	0.26	0.75	34.81	0.24
BC-TKB-032	0.26	0.1	0	0	0	0	0	0	0	0	1.07	0	0.06	0.05	0	0.07	0.11	0	0	0	0	0	0.88	2.51	17.31	0.23
BC-TKB-033	0.23	0.62	0	0	0	0	0.11	0	0.08	0	6.29	0.62	0.91	0.51	0	0.12	0	0	0	0	0	0	2.4	7.67	282.78	0.08
BC-TKB-034	0.37	0.27	0	0	0	0	0.49	0	0	0	4.59	0.76	0.12	0.21	0	0.28	0.23	0	0	0	0.63	0	2.42	21.31	82.85	0.29
BC-TKB-035	1.75	9.08	0	0	0	0.28	14.85	0	0.15	6.88	0.55	0.23	3.34	0.38	0	0	0.51	0	0.2	0	1.39	0	30.4	16.44	13.35	0.35
BC-TKB-036	0.23	0.02	0	0	0	0	0.03	0	0	0	0.69	0.02	0	0.04	0	0.05	0.17	0	0	0	0.23	0	0.49	2.16	41.48	0.28
BC-TKB-037	0.08	0.06	0	0	0	0	0	0	0	0	0.5	0	0.03	0	0	0	0.07	0	0	0	0	0	0.39	0.73	18.78	0.14
BC-TKB-038	0.25	35.89	0	0	0.11	0	0.85	0.48	0	0	0.57	0.09	0	0	0	0	0.63	0	0	0	0	0	1.29	0.17	51.35	0
BC-TKB-039	1.64	0.61	0	0	0	0	0.21	0	0.41	0	2.81	0.38	1.34	0.62	0	0.42	0	0	0	0	0	0	4.13	9.33	52.92	0.57
BC-TKB-040	0.33	0.24	0	0	0	0	16	0	0.36	0	4.76	0.72	0.18	0.15	0	0.1	0	0	0	0	0	0	0.99	6.49	59.34	0.41
BC-TKB-041	0.5	0.06	28.88	0	0	0	0	0	0	0	1.14	3.85	1.12	0	0	0.13	0.21	8.46	0	0	0	0	3.26	17.47	31.71	0.35
BC-TKB-042	1.5	0.33	0	0	0.07	0	0	0	0	0	10.63	0.06	0.24	0.1	0	0.14	0.22	0	0	0	0	0	1.26	19.17	248.36	0.37
BC-TKB-043	0.54	0	0	0	0	0	0	0	0	0	4.42	0	0.24	0	0	0	0	0	0	0	0	0	1.29	0.6	63.46	0.19
BC-TKB-046	0.2	0.29	6.68	0	0.08	0	0.15	0	0	0.17	6.79	6.28	0.26	0.22	0	0.15	0	0.2	0	0	0	0	1.72	51.77	734.48	0.72
BC-TKB-048	0.11	0.12	0	0	0	0	0.17	0	0	0	0.2	0	0.22	0	0	0	0	0	0.17	0	0	0	2.87	1.45	48.73	0.99
BC-TKB-049	0.76	0.75	0	0	0	0	0.86	0	0	0	0.8	4.16	0.34	0.72	0	0.78	0.32	0	0	0	0	0	1.2	8.19	74.6	0
BC-TKB-051	0	0	0	0	0.09	0	0.08	0	0	0	4.23	0	0.56	0.12	0	0	0	0	0	0	0.71	0	16.63	10.74	40.45	0.76
BC-TKB-055	0.28	2.11	0	0	0	0	2.79	0	0	0.24	7.18	2.62	0.19	0.48	0	0.22	0	0	0	0	0	0	3.31	12.48	34.67	1.33
BC-TKB-056	0	0.08	0	0	0	0	0.09	0	0.25	0	0.1	0	0	0	0	0.17	0	0	0	0	0	0	0.94	8.07	153.44	0.83
BC-TKB-057	0.08	0.57	0	0	0.14	0	2.75	0	0	0.14	1.3	0.23	0.34	0.1	0	0	0.43	0	0	0	0.58	0.14	5.04	4.63	15.7	0.35
BC-TKB-058	0.08	0.23	0	0	0	0	0.06	0.3	0.26	0	4.52	0.05	0.31	0	0	0	0.2	0	0	0	0	0	0.9	19.21	121.53	0.49
BC-TKB-059	0.24	0.07	0	0	0.08	0	0.15	0	0	0	3.16	0.13	0.13	0.05	0	0.07	0.12	0	0	0	0	0	0.52	4.7	93.04	0.2
BC-TKB-065	0.49	0.18	0	0	0	0	0.09	0	0	0	1.76	1.75	0	0	0	0	0	0	0	0	0	0	2.08	0.57	7.99	0.13
BC-TKB-067	0.28	0.35	0	0	0	0	0.07	0	0	0	1.38	0.26	0.25	0.43	0	0	0	0	0	0	0	0	3.47	0.57	2.67	0.69
BC-TKB-071	0	1.09	0	0	0	0	0	0	0	0	0.05	0.01	0	0.1	0	0	0	0	0	0	0	0	0.9	0.25	33.78	0.92
BC-TKB-077	0.9	1.34	0	0	0.09	0	1.79	0	0.13	0	0.51	0.54	1.21	0.64	0	0	0.29	0	0	0	0	0	7.3	9.42	4	0.59
BC-TMC-001	0.67	2.05	0	0	0.16	0	9.72	0	0.43	0.48	2.1	1.09	1.81	0.66	0	0.07	0.12	0	0	0	0	0.08	8.85	4.9	39.97	1.06
BC-TMC-002	0.37	0.44	0	0	0	0	0.32	0	0.18	0.09	9.85	1.14	0.5	0.24	0	0	0.68	0	0	0	0.74	0	2.15	6.01	188.62	0.28
BC-TMC-003	0.13	0.76	0	0	0.05	0	2.79	0	0.28	6.59	4.71	2.35	0.34	0	0	0.1	0	0	0	0	0	0	1.54	12.43	54.14	1.06
BC-TMC-004	0.05	0.14	0	0	0.04	0	0.15	0	0	0	4.1	0.13	0.32	0.05	0	0	0.12	0.3	0	0	0	0	0.8	0.29	0.9	6.14
BC-TMC-005	0	0.09	0	0	0.03	0	0.89	0	0	0	0.42	0.36	0.37	0.14	0	0.24	0.16	0	0	0	0	0	2.02	10.12	94.33	0.55
BC-TMC-006	4.81	1.71	0	0	0.14	0	15.36	0	0.49	1.19	4.27	0.15	1.32	1.49	0	0.25	0.7	0	0.33	0	0.38	0.18	13.17	13.01	10.06	0.69
BC-TMC-007	0.04	0.35	0	0	0.06	0	0.14	0.14	0	0	3.13	0	0.34	0.04	0	0	0.09	0.15	0	0	0	0	0.72	0.05	13.26	0.15
BC-TMC-008	0.25	0.48	0	0	0.08	0	1.72	0	0	0	5.45	0.03	0.2	0.28	0	0	1.13	0	0	0.19	0	0.25	55.18	19.93	6.43	2.98
