# Supplementary material for: TP53 codon 72 polymorphism is associated with FGFR3 and RAS mutation in non-muscle-invasive bladder cancer
Source: PLoS One. 2019 Aug 1;14(8):e0220173. doi: 10.1371/journal.pone.0220173 (PMC6675066; doi:10.1371/journal.pone.0220173)
Supplement: S3 Table — (XLSX) [file pone.0220173.s003.xlsx]

## Sheet: Sheet1
			TP53 codon72 polymorphism
		Arg/Arg	Arg/Pro	Pro/Pro	p value
		mean +/- SD	mean +/- SD	mean +/- SD
	FGF1	0.25 +/- 0.43	0.23 +/- 0.40	0.45 +/- 1.07	0.38
	FGF2	0.31 +/- 5.78	0.32 +/- 1.21	0.30 +/- 1.95	0.85
	FGF3	0.00 +/- 4.69	0.00 +/- 1.02	0	0.95
	FGF4	0.00 +/- 2.33	0.00 +/- 3.99	0	0.94
	FGF5	0.00 +/- 0.06	0.00 +/- 0.05	0.02 +/- 0.16	0.29
	FGF6	0	0	0.00 +/- 0.06	0.95
	FGF7	0.15 +/- 1.74	0.07 +/- 3.41	0.12 +/- 4.62	0.6
	FGF8	0.00 +/- 0.12	0.00 +/- 0.09	0.00 +/- 7.47	0.57
	FGF9	0.00 +/- 0.16	0.00 +/- 0.23	0.03 +/- 0.17	0.7
	FGF10	0.00 +/- 0.34	0.00 +/- 2.08	0.00 +/- 1.49	0.8
	FGF11	2.07 +/- 3.00	1.45 +/- 3.15	1.12 +/- 2.46	0.52
	FGF12	0.12 +/- 0.97	0.23 +/- 1.15	0.19 +/- 0.75	0.34
	FGF13	0.21 +/- 0.41	0.29 +/- 1.12	0.31 +/- 1.09	0.21
	FGF14	0.05 +/- 0.17	0.04 +/- 0.30	0.11 +/- 0.51	0.58
	FGF16	0	0	0.00 +/- 0.12	0.95
	FGF17	0.01 +/- 0.11	0.00 +/- 0.20	0.10 +/- 0.27	0.46
	FGF18	0.12 +/- 0.42	0.07 +/- 0.29	0.08 +/- 0.28	0.93
	FGF19	0.00 +/- 1.37	0.00 +/- 4.97	0.00 +/- 0.44	0.97
	FGF20	0.00 +/- 0.08	0.00 +/- 0.05	0.00 +/- 0.46	0.18
	FGF21	0.00 +/- 0.03	0	0.00 +/- 0.06	0.95
	FGF22	0.00 +/- 0.50	0.00 +/- 0.31	0.00 +/- 0.47	0.62
	FGF23	0.00 +/- 0.10	0.00 +/- 0.04	0.00 +/- 0.06	0.79
	FGFR1	1.28 +/- 8.99	1.10 +/- 7.35	2.84 +/- 8.65	0.02
	FGFR2	5.20 +/- 8.05	7.67 +/- 9.25	6.23 +/- 13.92	0.86
	FGFR3	63.36 +/- 97.28	83.91 +/- 151.09	35.66 +/- 77.89	0.04
	FGFR4	0.36 +/- 1.35	0.31 +/- 1.35	0.54 +/- 0.83	0.53
